# Supplementary material for: Cytotoxic Potential of Novel Quinoline Derivative: 11-(1,4-Bisaminopropylpiperazinyl)5-methyl-5H-indolo[2,3-b]quinoline against Different Cancer Cell Lines via Activation and Deactivation of the Expression of Some Proteins
Source: Int J Mol Sci. 2023 Sep 20;24(18):14336. doi: 10.3390/ijms241814336 (PMC10532317; doi:10.3390/ijms241814336)
Supplement: Supplementary file 1 [file ijms-24-14336-s001.zip]

Archive with 1 entries (1 files):
- ijms-2554871-supplementary.pdf
